# Supplementary material for: Impact of Body Composition Parameters on Lung Function in Athletes
Source: Nutrients. 2022 Sep 16;14(18):3844. doi: 10.3390/nu14183844 (PMC9500777; doi:10.3390/nu14183844)
Supplement: Supplementary file 1 [file nutrients-14-03844-s001.zip]

Archive with 1 entries (1 files):
- nutrients-1876622-supplementary.pdf
